# Supplementary material for: Effects of core training on balance performance in older adults: a systematic review and meta-analysis
Source: Front Public Health. 2025 Oct 9;13:1661460. doi: 10.3389/fpubh.2025.1661460 (PMC12548199; doi:10.3389/fpubh.2025.1661460)
Supplement: Supplementary file 1 [file Data_Sheet_1.zip]

Archive with 9 entries (8 files):
- Supplementary Materials/
- Supplementary Materials/.DS_Store
- __MACOSX/Supplementary Materials/._.DS_Store
- Supplementary Materials/Table S1.docx
- __MACOSX/Supplementary Materials/._Table S1.docx
- Supplementary Materials/Supplementary Materials A.pdf
- __MACOSX/Supplementary Materials/._Supplementary Materials A.pdf
- Supplementary Materials/Supplementary Materials B PRISMA_2020_checklist.pdf
- __MACOSX/Supplementary Materials/._Supplementary Materials B PRISMA_2020_checklist.pdf
